# Supplementary material for: Impact of nanopore-based metagenome sequencing on tick-borne virus detection
Source: Front Microbiol. 2023 May 30;14:1177651. doi: 10.3389/fmicb.2023.1177651 (PMC10267750; doi:10.3389/fmicb.2023.1177651)
Supplement: Supplementary file 3 [file Table_1.XLS]

## Sheet: TableS1
Table S1: Information on tick pools, read counts and virus detection (1: detected, 0: not detected)
No.	Pool Code	Tick ID	Pool	Host	Province	Region	Total reads	Virus Reads	Nairovirus	Peribunyavirus	Mogiana tick virus	Phlebovirus	Mivirus	Orthomyxovirus	Unclassified Riboviria
1	1-25	Rhipicephalus bursa	7 – female	Ovis aries	Bingöl	Eastern Anatolia	6902	320	1	0	0	1	1	0	0
2	2-49	Rhipicephalus bursa	6 – female	Ovis aries	Bingöl	Eastern Anatolia	127197	165	0	0	0	1	1	0	0
3	26-28	Rhipicephalus bursa	12 – male	Ovis aries	Konya	Central Anatolia	59333	137	0	0	0	0	1	0	0
4	29-50	Rhipicephalus bursa	7 – female	Ovis aries	Konya	Central Anatolia	209318	842	0	0	0	0	1	0	0
5	30-29	Rhipicephalus bursa	7 – female	Ovis aries	Konya	Central Anatolia	223575	622	0	0	0	0	1	0	0
6	31-30	Rhipicephalus bursa	7 – female	Ovis aries	Konya	Central Anatolia	12512	44	0	0	0	0	1	0	0
7	32-31	Rhipicephalus bursa	8 – female	Ovis aries	Konya	Central Anatolia	343857	1863	1	0	0	0	1	0	0
8	34-32	Rhipicephalus bursa	8 – female	Ovis aries	Konya	Central Anatolia	172676	507	0	0	0	0	1	0	0
9	35-33	Rhipicephalus bursa	7 – female	Ovis aries	Konya	Central Anatolia	99117	1212	1	0	0	0	1	0	0
10	37-34	Rhipicephalus bursa	5 – female	Ovis aries	Konya	Central Anatolia	99932	510	0	0	0	0	1	0	0
11	39-51	Rhipicephalus bursa	4 – female	Ovis aries	Konya	Central Anatolia	68191	48	0	0	0	0	1	0	0
12	41-52	Rhipicephalus bursa	10 – male	Ovis aries	Antalya	Mediterranean Anatolia	531	33	0	0	1	1	1	0	0
13	44-53	Rhipicephalus bursa	10 – male	Ovis aries	Antalya	Mediterranean Anatolia	681	29	0	0	1	1	1	0	0
14	45-54	Rhipicephalus bursa	10 – male	Ovis aries	Antalya	Mediterranean Anatolia	779	56	0	0	1	1	1	0	0
15	46-35	Rhipicephalus bursa	10 – male	Ovis aries	Antalya	Mediterranean Anatolia	1681	59	1	0	1	1	1	0	0
16	48-55	Rhipicephalus bursa	10 – male	Ovis aries	Antalya	Mediterranean Anatolia	1624	796	0	0	1	1	1	0	0
17	49-36	Rhipicephalus bursa	6 – female	Ovis aries	Antalya	Mediterranean Anatolia	607	13	1	0	1	0	1	0	0
18	50-56	Rhipicephalus bursa	7 – female	Ovis aries	Antalya	Mediterranean Anatolia	1878	703	0	0	1	1	1	0	0
19	53-57	Rhipicephalus bursa	8 – female	Ovis aries	Antalya	Mediterranean Anatolia	3644	477	0	0	1	1	1	0	0
20	54-58	Rhipicephalus bursa	7 – female	Ovis aries	Antalya	Mediterranean Anatolia	20045	19148	0	0	1	0	1	0	0
21	58-37	Rhipicephalus bursa	7 – female	Ovis aries	Antalya	Mediterranean Anatolia	12947	8199	1	0	1	1	1	0	0
22	59-59	Rhipicephalus bursa	8 – female	Ovis aries	Antalya	Mediterranean Anatolia	3949	3105	1	0	1	1	1	0	0
23	60-60	Rhipicephalus bursa	7 – female	Ovis aries	Antalya	Mediterranean Anatolia	3668	816	1	1	1	1	1	0	0
24	61-61	Rhipicephalus bursa	8 – female	Ovis aries	Antalya	Mediterranean Anatolia	1050	93	0	0	1	1	1	0	0
25	62-38	Rhipicephalus bursa	7 – female	Ovis aries	Antalya	Mediterranean Anatolia	5053	997	1	0	1	1	1	0	0
26	63-39	Rhipicephalus bursa	8 – female	Ovis aries	Antalya	Mediterranean Anatolia	4802	882	1	0	1	1	1	0	0
27	64-40	Rhipicephalus bursa	7 – female	Ovis aries	Antalya	Mediterranean Anatolia	3365	584	1	0	1	0	1	0	0
28	66-41	Rhipicephalus bursa	5 – female	Ovis aries	Antalya	Mediterranean Anatolia	1131	160	1	0	1	0	1	0	0
29	72-64	Rhipicephalus sanguineus	7 – female	Ovis aries	Şanlıurfa	Southeastern Anatolia	276	3	0	0	1	1	0	0	0
30	80-43	Rhipicephalus sanguineus	7 – female	Canis familiaris	Şanlıurfa	Southeastern Anatolia	1089	44	1	0	1	1	1	0	0
31	83-44	Rhipicephalus sanguineus	8 – female	Canis familiaris	Şanlıurfa	Southeastern Anatolia	461	9	1	0	0	1	1	0	0
32	86-45	Rhipicephalus sanguineus	7 – female	Canis familiaris	Şanlıurfa	Southeastern Anatolia	528	7	1	0	0	0	0	0	0
33	92-46	Rhipicephalus sanguineus	7 – female	Canis familiaris	Şanlıurfa	Southeastern Anatolia	636	12	1	0	0	1	0	0	0
34	96-47	Rhipicephalus sanguineus	8 – female	Canis familiaris	Şanlıurfa	Southeastern Anatolia	620	10	1	0	1	1	1	0	0
35	99-48	Rhipicephalus sanguineus	12 – male	Canis familiaris	Şanlıurfa	Southeastern Anatolia	714	71	1	0	0	1	1	1	0
36	67-62	Rhipicephalus turanicus	8 – male	Bos taurus	Şanlıurfa	Southeastern Anatolia	265	8	0	0	1	0	1	0	0
37	68-63	Rhipicephalus turanicus	7 – female	Canis familiaris	Şanlıurfa	Southeastern Anatolia	2955	70	0	0	1	1	0	0	0
38	69-42	Rhipicephalus turanicus	7 – female	Canis familiaris	Şanlıurfa	Southeastern Anatolia	15273	154	0	0	0	1	0	0	0
39	23-26	Haemaphysalis parva	5 – female	Ovis aries	Adıyaman	Southeastern Anatolia	671	53	1	0	1	1	0	0	1
40	24-27	Haemaphysalis parva	4 – female	Ovis aries	Adıyaman	Southeastern Anatolia	597	8	1	0	1	0	1	0	0

## Sheet: TableS2
Table S2: Information on tick pools with detectable JMTV
No.	Sample ID	Screening PCR	Total reads	Virus reads	Mapped reads (species)	Target	Mapped reads (segment)	Size – Target	%ID – BLAST
1	64-40	-	3365	584	117	Segment 1	12	423 bp contig	0.974
						Segment 2	38	2347 bp contig	0.9613
						Segment 3	24	945 bp contig	0.9725
						Segment 4	43	1631 bp contig	0.9626
2	48-55	+	1624	796	394	Segment 1	36	1101 bp contig	0.9764
						Segment 2	79	2533 bp contig	0.9624
						Segment 3	73	1360 bp contig	0.9713
						Segment 4	119	2598 bp contig	0.9657
3	50-56	+	1878	703	266	Segment 1	34	1106 bp contig	0.9747
						Segment 2	51	2484 bp contig	0.9594
						Segment 3	56	2527 bp contig	0.9656
						Segment 4	68	2388 bp contig	0.9619
4	23-26	-	671	53	1	Segment 4	1	383 bp read	0.9595
5	24-27	-	597	8	1	Segment 4	1	326 bp read	0.931
6	46-35	+	1681	59	12	Segment 1	2	392 bp contig	0.9542
						Segment 2	2	196 bp contig	0.9694
						Segment 3	3	318 bp contig	0.9654
						Segment 4	5	593 bp contig	0.9544
7	49-36	-	607	13	1	Segment 2	1	408 bp read	0.9027
8	58-37	+	12947	8199	3020	Segment 1	516	2845 bp contig	0.9701
						Segment 2	744	2553 bp contig	0.9605
						Segment 3	790	2555 bp contig	0.9695
						Segment 4	962	2596 bp contig	0.9646
9	62-38	+	5053	997	65	Segment 1	10	530 bp contig	0.9792
						Segment 2	25	2168 bp contig	0.9607
						Segment 3	13	805 bp contig	0.9665
						Segment 4	17	949 bp contig	0.9506
10	63-39	+	4802	882	153	Segment 1	24	1028 bp contig	0.9719
						Segment 2	47	2414 bp contig	0.9623
						Segment 3	38	1381 bp contig	0.9624
						Segment 4	40	2615 bp contig	0.9584
11	66-41	+	1131	160	13	Segment 1	1	272 bp read	0.9451
						Segment 2	6	315 bp contig	0.9746
						Segment 3	4	722 bp contig	0.9516
						Segment 4	2	690 bp contig	0.9652
12	80-43	-	1089	44	1	Segment 1	1	250 bp read	0.9595
13	96-47	-	620	10	2	Segment 3	2	304 bp contig	0.9605
14	68-63	-	2955	70	3	Segment 1	1	198 bp read	0.9948
						Segment 4	1	315 bp read	0.9022
15	67-62	+	265	8	2	Segment 1	1	358 bp read	0.9449
						Segment 2	1	919 bp read	0.9353
16	61-61	+	1050	93	22	Segment 1	3	518 bp read	0.9315
						Segment 2	4	441 bp contig	0.9546
						Segment 3	6	244 bp contig	0.9672
						Segment 4	9	381 bp contig	0.9631
17	60-60	-	3668	816	144	Segment 1	25	880 bp contig	0.9784
						Segment 2	31	2439 bp contig	0.9602
						Segment 3	28	1284 bp contig	0.9611
						Segment 4	58	2364 bp contig	0.9603
18	59-59	-	3949	3105	315	Segment 1	48	1126 bp contig	0.9743
						Segment 2	67	1704 bp contig	0.9613
						Segment 3	104	1523 bp contig	0.9645
						Segment 4	90	1461 bp contig	0.9617
19	54-58	-	20045	19148	10348	Segment 1	1911	2894 bp contig	0.971
						Segment 2	2643	2547 bp contig	0.9611
						Segment 3	2562	2643 bp contig	0.9622
						Segment 4	3176	2631 bp contig	0.9643
20	53-57	-	3644	477	53	Segment 1	8	1314 bp contig	0.9772
						Segment 2	19	2067 bp contig	0.9598
						Segment 3	11	1086 bp contig	0.9705
						Segment 4	13	1123 bp contig	0.9591
21	45-54	-	779	56	12	Segment 1	1	232 bp read	0.9741
						Segment 2	5	622 bp contig	0.9727
						Segment 3	3	226 bp contig	0.969
						Segment 4	3	670 bp contig	0.9657
22	44-53	-	681	29	2	Segment 1	1	341 bp read	0.9333
						Segment 2	1	601 bp read	0.9351
23	41-52	-	531	33	11	Segment 1	2	447 bp read	0.956
						Segment 2	3	298 bp contig	0.9597
						Segment 3	1	210 bp read	0.9528
						Segment 4	5	485 bp contig	0.9629
24	72-64	-	276	3	2	Segment 2	1	398 bp read	0.93
						Segment 4	1	201 bp read	0.9401

## Sheet: TableS3
Table S3: Information on tick pools with detectable CCHFV
No.	Sample ID	Screening PCR	Total reads	Virus reads	Mapped reads (species)	Target	Mapped reads (segment)	Size – Target	%ID – BLAST
1	1-25	-	6902	320	3	Segment S	3	485 bp contig	0.9794
2	23-26	-	671	53	5	Segment L	5	972 bp contig	0.9712
3	24-27	-	597	8	2	Segment L	2	600 bp read	0.9686
4	32-31	+	343857	1863	914	Segment L	838	12118 bp contig	0.9766
						Segment M	5	1166 bp contig	0.826
						Segment S	34	1573 bp contig	0.965
5	35-33	+	99117	1212	783	Segment L	542	11986 bp contig	0.9781
						Segment S	89	1470 bp contig	0.9871
6	46-35	+	1681	59	4	Segment L	4	337 bp contig	0.9703
7	49-36	-	607	13	1	Segment L	1	542 bp read	0.9748
8	58-37	+	12947	8199	1752	Segment L	800	12117 bp contig	0.9776
						Segment M	550	4762 bp contig	0.9486
						Segment S	333	1573 bp contig	0.9701
9	62-38	+	5053	997	642	Segment L	328	12124 bp contig	0.9761
						Segment M	12	1390 bp contig	0.8075
						Segment S	71	1573 bp contig	0.9619
10	63-39	-	4802	882	10	Segment L	7	1754 bp contig	0.9715
						Segment M	1	306 bp read	0.9022
						Segment S	2	259 bp read	0.9538
11	64-40	-	3365	584	3	Segment L	1	998 bp read	0.9541
						Segment M	1	400 bp read	0.9091
						Segment S	1	316 bp read	0.962
12	66-41	+	1131	160	84	Segment L	60	4022 bp contig	0.9723
						Segment M	13	965 bp contig	0.9337
						Segment S	11	1568 bp contig	0.9439
13	80-43	-	1089	44	4	Segment L	2	1228 bp read	0.9323
						Segment M	2	1226 bp read	0.9254
14	83-44	-	461	9	1	Segment L	1	605 bp read	0.956
15	86-45	-	528	7	1	Segment L	1	392 bp read	0.9637
16	92-46	-	636	12	4	Segment L	4	472 bp read	0.9492
17	96-47	-	620	10	3	Segment L	3	1242 bp read	0.8984
18	99-48	-	714	71	1	Segment S	1	396 bp read	0.9954
19	60-60	-	3668	816	1	Segment M	1	1013 bp read	0.8998
20	59-59	-	3949	3105	1	Segment M	1	429 bp read	0.9072

## Sheet: TableS4
Table S4: Information on tick pools with detectable miviruses
No.	Sample ID	Total reads	Virus reads	Mapped reads	Target	Size	%ID – BLAST	Virus ID
1	49-36	607	13	7	Replicase	319 bp contig	0.9875	Bole tick virus 3
2	48-55	1624	796	14	Replicase	589 bp contig	0.9847	Bole tick virus 3
3	39-51	68191	48	27	Replicase	1291 bp contig	0.9783	Bole tick virus 3
4	66-41	1131	150	37	Replicase	1162 bp contig	0.9793	Bole tick virus 3
5	50-56	1878	703	166	Replicase	6455 bp contig	0.9856	Bole tick virus 3
					Glycoprotein	1758 bp contig	0.9892
					Nucleoprotein	1155 bp contig	0.9896
6	1-25	6902	320	220	Replicase	6455 bp contig	0.9884	Bole tick virus 3
					Glycoprotein	1755 bp contig	0.9897
					Nucleoprotein	1154 bp contig	0.9922
7	24-27	597	8	2	Replicase	850 bp read	0.9649	Bole tick virus 3
8	26-28	59333	137	37	Replicase	769 bp contig	0.9909	Bole tick virus 3
9	30-29	223575	622	198	Replicase	6455 bp contig	0.9871	Bole tick virus 3
					Glycoprotein	1758 bp contig	0.9898
					Nucleoprotein	1155 bp contig	0.9913
10	31-30	12512	44	9	Replicase	527 bp contig	0.9607	Bole tick virus 3
11	32-31	343857	1863	371	Replicase	6457 bp contig	0.9875	Bole tick virus 3
					Glycoprotein	1758 bp contig	0.9909
					Nucleoprotein	1154 bp contig	0.9913
12	34-32	172676	507	129	Replicase	4244 bp contig	0.9831	Bole tick virus 3
					Glycoprotein	1373 bp contig	0.9876
					Nucleoprotein	1153 bp contig	0.9818
13	35-33	99117	1212	235	Replicase	6457 bp contig	0.9881	Bole tick virus 3
					Glycoprotein	1757 bp contig	0.9903
					Nucleoprotein	1154 bp contig	0.9913
14	37-34	99932	510	288	Replicase	6455 bp contig	0.9868	Bole tick virus 3
					Glycoprotein	1758 bp contig	0.9949
					Nucleoprotein	1155 bp contig	0.9887
15	46-35	1681	59	23	Nucleoprotein	785 bp contig	0.9721	Bole tick virus 3
16	58-37	12947	8199	463	Replicase	6455 bp contig	0.9881	Bole tick virus 3
					Glycoprotein	1758 bp contig	0.9903
					Nucleoprotein	1154 bp contig	0.9913
17	62-38	5053	997	197	Replicase	6458 bp contig	0.9871	Bole tick virus 3
					Glycoprotein	1758 bp contig	0.9881
					Nucleoprotein	1155 bp contig	0.9844
18	63-39	4802	882	469	Replicase	6455 bp contig	0.9873	Bole tick virus 3
					Glycoprotein	1758 bp contig	0.9966
					Nucleoprotein	1153 bp contig	0.987
19	64-40	3365	584	307	Replicase	6454 bp contig	0.9845	Bole tick virus 3
					Glycoprotein	1757 bp contig	0.996
					Nucleoprotein	1154 bp contig	0.9844
20	83-44	461	9	1	Replicase	1720 bp read	0.9793	Bole tick virus 3
21	86-45	528	7	1	Replicase	788 bp read	0.835	Bole tick virus 3
22	96-47	620	10	1	Glycoprotein	768 bp read	0.9363	Bole tick virus 3
23	99-48	714	71	1	Replicase	586 bp read	0.8926	Xinjiang mivirus 1
24	2-49	127197	165	127	Replicase	6248 bp contig	0.9848	Bole tick virus 3
					Glycoprotein	1758 bp contig	0.9881
					Nucleoprotein	1154 bp contig	0.9818
25	67-62	265	8	3	Replicase	369 bp read	0.9674	Bole tick virus 3
26	61-61	1050	93	48	Replicase	2328 bp contig	0.9854	Bole tick virus 3
27	60-60	3668	816	468	Replicase	6457 bp contig	0.9862	Bole tick virus 3
					Glycoprotein	1758 bp contig	0.9903
					Nucleoprotein	1154 bp contig	0.9913
28	59-59	3949	3105	238	Replicase	6455 bp contig	0.987	Bole tick virus 3
					Glycoprotein	1757 bp contig	0.9903
					Nucleoprotein	1154 bp contig	0.9835
29	54-58	20045	19148	18	Replicase	373 bp contig	0.992	Bole tick virus 3
30	53-57	3644	477	297	Replicase	6455 bp contig	0.9858	Bole tick virus 3
					Glycoprotein	1758 bp contig	0.9869
					Nucleoprotein	1154 bp contig	0.9835
31	45-54	779	56	27	Glycoprotein	1339 bp contig	0.9888	Bole tick virus 3
32	44-53	681	29	15	Replicase	1430 bp contig	0.9832	Bole tick virus 3
33	41-52	531	24	5	Replicase	872 bp contig	0.9794	Bole tick virus 3
34	29-50	209318	842	266	Replicase	6455 bp contig	0.9859	Bole tick virus 3
					Glycoprotein	1758 bp contig	0.9909
					Nucleoprotein	1154 bp contig	0.9905

## Sheet: TableS5
Table S5: Information on tick pools with detectable phleboviruses
No.	Sample ID	Total reads	Virus reads	Phlebovirus reads	Mapped reads	Size	Segment	%ID – BLAST	Virus ID
1	1-25	6902	320	10	10	1140 bp contig	S	0.9904	Brown dog tick phlebovirus 2
2	2-49	127197	165	5	4	400 bp read	L	0.9583	Phlebovirus Strandja
3	23-26	671	53	1	1	221 bp read	L	0.9062	Lesvos virus
4	41-52	531	33	3	3	905 bp read	L	0.9416	Brown dog tick phlebovirus 2
5	44-53	681	29	3	3	473 bp read	L	0.9116	Brown dog tick phlebovirus 2
6	45-54	779	56	5	5	684 bp contig	L	0.9723	Phlebovirus Strandja
7	46-35	1681	59	1	1	302 bp read	L	0.973	Phlebovirus Strandja
8	48-55	1624	796	1	1	255 bp read	L	0.8855	Brown dog tick phlebovirus 2
9	50-56	1878	703	4	4	433 bp read	L	0.9629	Brown dog tick phlebovirus 2
10	53-57	3644	477	18	18	1295 bp contig	L	0.9838	Brown dog tick phlebovirus 2
11	58-37	12947	8199	8	8	977 bp contig	S	0.9887	Brown dog tick phlebovirus 2
12	59-59	3949	3105	5	5	634 bp contig	L	0.9842	Brown dog tick phlebovirus 2
13	60-60	3668	816	17	17	1249 bp contig	L	0.988	Brown dog tick phlebovirus 2
14	61-61	1050	93	2	2	612 bp read	L	0.9824	Brown dog tick phlebovirus 2
15	62-38	5053	997	2	2	282 bp read	L	0.9573	Brown dog tick phlebovirus 2
16	63-39	4802	882	18	18	1636 bp contig	L	0.956	Brown dog tick phlebovirus 2
17	68-63	2955	70	9	9	1067 bp contig	L	0.9119	Phlebovirus Anatolia
18	69-42	15273	154	8	7	747 bp contig	S	0.8463	Brown dog tick phlebovirus 2
19	72-64	276	3	1	1	811 bp read	L	0.9348	Brown dog tick phlebovirus 2
20	80-43	1089	44	2	2	315 bp read	L	0.9841	Phlebovirus Anatolia
21	83-44	461	9	1	1	245 bp read	S	0.8018	Brown dog tick phlebovirus 2
22	92-46	636	12	7	7	1080 bp contig	L	0.9667	Phlebovirus Anatolia
23	96-47	620	10	1	1	481 bp read	S	0.9283	Brown dog tick phlebovirus 2
24	99-48	714	71	1	1	288 bp read	S	0.968	Brown dog tick phlebovirus 2
